# Supplementary material for: CAIX is a predictor of pathological complete response and is associated with higher survival in locally advanced breast cancer submitted to neoadjuvant chemotherapy
Source: BMC Cancer. 2019 Dec 3;19:1173. doi: 10.1186/s12885-019-6353-2 (PMC6889185; doi:10.1186/s12885-019-6353-2)
Supplement: Supplementary file 1 — Additional file 1: Table S1. Association between metabolism-related proteins expression and clinicopathologic characteristics. Table showing the association between metabolism-related proteins expression and clinicopathologic characteristics. [file 12885_2019_6353_MOESM1_ESM.xlsx]

## Sheet: Sheet1
Association between metabolism-related proteins expression and clinicopathologic characteristics.
Characteristics	Categories		MCT1			MCT4			CD147			GLUT1			CAIX
			Positive (%)	p		Positive (%)	p		Positive (%)	p		Positive (%)	p		Positive (%)	p
Age (years)	≥ 50		6 (6.7%)	0.877		11 (12.6%)	0.156		2 (2.2%)	0.660		19(20.9%)	0.537		6 (7.3%)	0.974
	< 50		6 (6.2%)			6 (6.5%)			2 (2.1%)			17 (1.3%)			7 (7.4%)
Tumor's size (cm)	≤ 5		2 (5.3%)	0.541		4 (10.3%)	0.525		1 (2.7%)	0.594		10 (25.9%)	0.280		2 (5.4%)	0.459
	> 5		10 (6.8%)			13 (9.2%)			3 (2.0%)			26 (17.4%)			11 (7.9%)
Histological type	Invasive NST		8 (5.0%)	0.077		14 (9.0%)	0.402		3 (1.9%)	0.443		33 (20.4%)	0.257		11 (7.2%)	0.529
	Others		4 (14.8%)			3 (12.5%)			1 (4.0%)			3 (11.1%)			2 (8.7%)
TNM - T	T1		0 (0.0%)	0.978		1 (100.0%)	0.018		0 (0.0%)	0.496		0 (0.0%)	0.020		0 (0.0%)	0.745
	T2		1 (6.7%)			2 (11.8%)			0 (0.0%)			8 (47.1%)			2 (14.3%)
	T3		6 (6.1%)			7 (7.6%)			1 (1.0%)			16 (16.5%)			6 (6.5%)
	T4		5 (7.0%)			7 (10.0%)			3 (4.2%)			12 (16.4%)			5 (7.4%)
TNM - N	N0		1 (4.8%)	0.552		0 (0.0%)	0.048		1 (4.8%)	0.017		6 (27.3%)	0.001		2 (9.5%)	0.615
	N1		6 (5.4%)			8 (7.7%)			0 (0.0%)			13 (11.6%)			6 (5.8%)
	N2		5 (10.6%)			7 (14.3%)			2 (4.3%)			13 (26.5%)			5 (10.9%)
	N3		0 (0.0%)			2 (33.3%)			1 (16.7%)			4 (66.7%)			0 (0.0%)
Subtype	Luminal A		1 (5.0%)	0.109		0 (0.0%)	0.446		0 (0.0%)	0.030		3 (13.6%)	0.916		1 (5.0%)	0.427
	Luminal B/HER2 -		3 (4.2%)			9 (12.3%)			1 (1.4%)			15 (20.0%)			3 (4.3%)
	Luminal B/HER2 +		1 (2.3%)			5 (12.2%)			0 (0.0%)			8 (18.6%)			4 (9.3%)
	HER2		2 (10.0%)			1 (5.6%)			0 (0.0%)			3 (15.8%)			1 (5.6%)
	Triple-negative		5 (16.7%)			2 (7.4%)			3 (10.0%)			7 (23.3%)			4 (15.4%)
Estrogen receptor	Negative		7 (12.1%)	0.042		5 (8.8%)	0.834		3 (5.0%)	0.101		15 (24.6%)	0.180		8 (14.5%)	0.019
	Positive		5 (3.9%)			12 (9.8%)			1 (0.8%)			21 (16.4%)			5 (4.1%)
Progesterone receptor	Negative		9 (10.7%)	0.032		9 (11.5%)	0.401		4 (4.8%)	0.041		18 (22.0%)	0.374		10 (13.2%)	0.011
	Positive		3 (2.9%)			8 (7.8%)			0 (0.0%)			18 (16.8%)			3 (3.0%)
HER2 overexpression	Negative		10 (8.3%)	0.144		11 (9.2%)	0.857		4 (3.3%)	0.186		25 (19.8%)	0.694		8 (7.0%)	0.509
	Positive		2 (3.1%)			6 (10.0%)			0 (0.0%)			11 (17.5%)			5 (8.1%)
Ki 67	< 14%		3 (12.0%)	0.253		0 (0.0%)	0.078		0 (0.0%)	0.571		3 (12.0%)	0.253		1 (4.5%)	0.497
	≥ 14%		33 (20.1%)			17 (10.9%)			4 (2.5%)			33 (20.1%)			12 (7.8%)
Tubule formation	≥ 10%		0 (0.0%)	0.263		1 (5.3%)	0.440		0 (0.0%)	0.646		4 (20.0%)	0.554		0 (0.0%)	0.214
	< 10%		12 (7.2%)			16 (9.9%)			4 (2.4%)			32 (18.9%)			13 (8.3%)
Mitotic rate	1 + 2		5 (3.9%)	0.038		10 (8.1%)	0.346		1 (0.8%)	0.092		24 (18.3%)	0.702		8 (6.3%)	0.294
	3		7 (12.3%)			7 (12.5%)			3 (5.2%)			12 (20.7%)			5 (10.0%)
Nuclear grade	G1 + G2		2 (3.3%)	0.183		6 (10.9%)	0.656		1 (1.7%)	0.609		6 (10.0%)	0.031		0 (0.0%)	0.007
	G3		10 (8.0%)			11 (8.8%)			3 (2.4%)			30 (23.3%)			13 (10.7%)
Nottingham histological grade	G1 + G2		1 (1.0%)	0.001		7 (7.7%)	0.416		1 (1.1%)	0.290		15 (15.3%)	0.174		4 (4.2%)	0.081
	G3		11 (12.5%)			10 (11.2%)			3 (3.3%)			21 (23.1%)			9 (11.1%)
Necrosis	Absent		7 (6.0%)	0.495		6 (5.4%)	0.019		2 (1.8%)	0.497		16 (13.6%)	0.013		4 (3.7%)	0.019
	Present		5 (7.1%)			11 (15.9%)			2 (2.8%)			20 (28.2%)			9 (13.4%)
Inflammatory infiltrate	Absent		2 (4.7%)	0.446		3 (7.5%)	0.451		0 (0.0%)	0.344		6 (13.6%)	0.297		3 (7.7%)	0.582
	Present		10 (7.0%)			14 (10.0%)			4 (2.8%)			30 (20.7%)			10 (7.3%)
Lymphatic invasion	Absent		12 (7.9%)	0.086		11 (7.8%)	0.086		3 (2.0%)	0.552		28 (18.5%)	0.615		11 (7.7%)	0.560
	Present		0 (0.0%)			5 (13.5%)			1 (3.0%)			8 (22.2%)			2 (6.2%)
Perineural invasion	Absent		12 (6.9%)	0.537		13 (7.8%)	0.063		3 (1.7%)	0.184		32 (18.2%)	0.139		12 (7.4%)	0.586
	Present		0 (0.0%)			3 (27.3%)			1 (11.1%)			4 (36.4%)			1 (9.1%)
NST: No Special Type ; Significant values are shown in bold.
