# Supplementary material for: CAIX is a predictor of pathological complete response and is associated with higher survival in locally advanced breast cancer submitted to neoadjuvant chemotherapy
Source: BMC Cancer. 2019 Dec 3;19:1173. doi: 10.1186/s12885-019-6353-2 (PMC6889185; doi:10.1186/s12885-019-6353-2)
Supplement: Supplementary file 2 — Additional file 2: Table S2. Association of clinicopathologic characteristics and proteins related to glycolytic metabolism with DFS, DSS and OS after NAC – Cox proportional hazards regression model. Table showing the association between clinicopathologic characteristics and proteins related to glycolytic metabolism with DFS, DSS and OS after NAC. [file 12885_2019_6353_MOESM2_ESM.xlsx]

## Sheet: Sheet1
Association of clinicopathologic characteristics and proteins related to glycolytic metabolism with DFS, DSS and OS after NAC – Cox proportional hazards regression model
			DFS				DSS				OS
Characteristics	Categories		Odds Ratio ( 95% CI)		p		Odds Ratio ( 95% CI)		p		Odds Ratio ( 95% CI)		p
TNM - N	N0		Ref.				Ref.				Ref.
	N1		1.152 (0.464 – 2.858)		0.760		0.837 (0.339 – 2.070)		0.701		1.214 (0.449 – 3.282)		0.702
	N2		2.512 (0.986 – 6.396)		0.054		1.852 (0.771 – 4.826)		0.207		2.679 (0.977 – 7.346)		0.056
	N3		5.754 (1.500 – 22.069)		0.011		2.231 (0.553 – 8.993)		0.259		3.729 (0.8530 – 16.293)		0.080
Subtype	Luminal A		Ref.				Ref.				Ref.
	Luminal B/HER2 -		0.316 (0.051 – 1.971)		0.217		0.944 (0.373 – 2.387)		0.903		0.222 (0.033 – 1.503)		0.123
	Luminal B/HER2 +		0.196 (0.030 – 1.299)		0.091		0.570 (0.195 – 1.670)		0.305		0.170 (0.024 – 1.207)		0.076
	HER2		0.316 (0.049 – 2.052)		0.228		0.278 (0.060 – 1.295)		0.103		0.085 (0.010 – 0.733)		0.025
	Triple-negative		0.134 (0.019 – 0.939)		0.043		0.183 (0.042 – 0.806)		0.025		0.054 (0.006 – 0.490)		0.009
Estrogen receptor	Negative		–		–		Ref.				Ref.
	Positive		–		–		0.277 (0.091 – 0.838)		0.023		0.294 (0.098 – 0.880)		0.029
Ki 67	< 14%		Ref.				–		–		Ref.
	≥ 14%		5.547 (0.716 – 42.950)		0.101		–		–		5.738 (0.698 – 47.169)		0.104
Tubule formation	≥ 10%		Ref.				Ref.				Ref.
	< 10%		1.907 (0.697 – 5.218)		0.209		2.102 (0.718 – 6.150)		0.175		1.841 (0.615 – 5.509)		0.275
Surgery	Conservative		Ref.				Ref.				Ref.
	Mastectomy		1.593 (0.830 – 3.058)		0.162		2.005 (0.958 – 4.196)		0.065		1.929 (0.927 – 4.017)		0.079
Adjuvant endocrine therapy	No		Ref.				Ref.				Ref.
	Yes		0.417 (0.197 – 0.883)		0.022		0.352 (0.163 – 0.763)		0.008		0.580 (0.257 – 1.311)		0.191
pCR	Absent		Ref.				Ref.				Ref.
	Present		0.189 (0.057 – 0.628)		0.007		0.157 (0.044 – 0.558)		0.004		0.207 (0.067 – 0.640)		0.006
MCT1	Negative		Ref.				–		–		–		–
	Positive		0.000		0.955		–		–		–		–
CD147	Negative		Ref.				–		–		Ref.
	Positive		0.000		0.951		–		–		2.073 (0.378 – 11.360)		0.401
CAIX	Negative		Ref.				ND		–		Ref.
	Positive		0.000		0.947						0.243 (0.055 – 1.074)		0.062
DFS: disease-free survival; DSS: disease-specific survival; OS: overall survival; NAC: neoadjuvant chemotherapy; pCR: pathological complete response; Ref: Reference; ND: not determined. Significant values are shown in bold.
